# Supplementary material for: UHPLC-MS/MS Assay for Quantification of Legubicin, a Novel Doxorubicin-Based Legumain-Activated Prodrug, and Its Application to Pharmacokinetic and Tissue Distribution Studies
Source: Molecules. 2024 Feb 8;29(4):775. doi: 10.3390/molecules29040775 (PMC10892419; doi:10.3390/molecules29040775)
Supplement: Supplementary file 1 [file molecules-29-00775-s001.zip › Supplementary tables.xlsx]

## Sheet: Table S1
Table S1 Accuracy and precision of analytes in mouse biomatrices (6 replicates per concentration).
Biological matrix	Analytes	Nominal concentration a	Measured concentration (mean ± SD) a	Accuracy (% bias)	Precision (% RSD)
Plasma	Leu-DOX	3	2.95 ± 0.41	-1.6	13.9
		9	7.78 ± 0.59	-13.5	7.6
		120	109.17 ± 2.32	-9	2.1
		2400	2363.33 ± 75.81	-1.5	3.2
	DOX	1	0.98 ± 0.14	-2.5	13.9
		3	2.69 ± 0.15	-10.4	5.4
		40	35.47 ± 0.76	-11.3	2.2
		800	743.83 ± 10.15	-7	1.4
	albumin conjugate of Legubicin	0.1	0.09 ± 0.00	-13.1	5.1
		0.2	0.18 ± 0.01	-10.9	3.2
		4	4.52 ± 0.16	13	3.4
		80	79.32 ± 3.10	-0.9	3.9
Tumor	Leu-DOX	9	7.83 ± 0.54	-13	6.9
		27	24.37 ± 1.07	-9.8	4.4
		2400	2156.67 ± 78.91	-10.1	3.7
		7200	7135.00 ± 367.85	-0.9	5.2
	DOX	3	3.36 ± 0.43	12.1	12.9
		9	8.75 ± 0.37	-2.8	4.2
		800	888.67 ± 24.86	11.1	2.8
		2400	2575.00 ± 54.68	7.3	2.1
Liver	Leu-DOX	9	8.41 ± 1.07	-6.6	12.7
		27	25.45 ± 1.64	-5.7	6.4
		2400	2418.33 ± 81.83	0.8	3.4
		7200	7910.00 ± 372.67	9.9	4.7
	DOX	3	3.29 ± 0.32	9.8	9.7
		10	9.34 ± 0.38	-6.7	4
		800	865.67 ± 16.13	8.2	1.9
		2400	2625.00 ± 149.77	9.4	5.7
a pmol/mL for Leu-DOX/DOX, nmol/mL for albumin conjugate of Legubicin

## Sheet: Table S2
Table S2 The extraction recovery and matrix effect of analytes in mouse biomatrices (n = 6 for each concentration).
Biological matrix	Analytes	Nominal concentration a	Extraction recovery (%, mean ± SD)	RSD (%)	Matrix factor (%, mean ± SD)	RSD (%)
Plasma	Leu-DOX	9	94.5 ± 7.2	7.6	133.8 ± 4.2	3.1
		120	103.9 ± 2.2	2.1	128.9 ± 6.1	4.7
		2400	103.1 ± 3.3	3.2	123.7 ± 7.8	6.3
	DOX	3	97.6 ± 5.3	5.4	116.6 ± 10.2	8.8
		40	99.6 ± 2.1	2.2	110.2 ± 2.9	2.6
		800	100.8 ± 1.4	1.4	108.9 ± 1.0	0.9
	albumin conjugate of Legubicin	200	92.3 ± 3.0	3.2	101.5 ± 7.2	7.1
		4000	108.4 ± 3.7	3.4	98.8 ± 3.7	3.8
		80000	85.0 ± 3.3	3.9	97.8 ± 3.3	3.4
Tumor	Leu-DOX	27	92.9 ± 4.1	4.4	192.9 ± 10.3	5.3
		2400	91.8 ± 3.4	3.7	190.1 ± 3.5	1.9
		7200	91.8 ± 4.7	5.2	171.8 ± 9.1	5.3
	DOX	9	95.4 ± 4.0	4.2	48.2 ± 3.7	7.7
		800	98.2 ± 2.7	2.8	51.3 ± 0.5	3.1
		2400	97.6 ± 2.1	2.1	37.5 ± 1.2	1.1
Liver	Leu-DOX	27	97.6 ± 6.3	6.4	162.3 ± 5.6	3.4
		2400	99.3 ± 3.4	3.4	164.2 ± 11.0	6.7
		7200	98.2 ± 4.6	4.7	169.1 ± 14.7	8.7
	DOX	10	94.2 ± 3.8	4	111.0 ± 5.7	5.2
		800	99.3 ± 1.9	1.9	119.6 ± 4.7	4
		2400	102.3 ± 5.8	5.7	119.4 ± 5.9	5
a pmol/mL for Leu-DOX/DOX, nmol/mL for albumin conjugate of Legubicin

## Sheet: Table S3
Table S3 Dilution integrity of analytes in rat and mouse biomatrices (n=6)
Biological matrix	Analytes	Dilution factor	Nominal concentration a	Measured concentration (mean ± SD) a	Accuracy (% bias)	Precision (% RSD)
Rat plasma	Leu-DOX	20	50000	47150.00 ± 2255.44	-5.7	4.8
	DOX		15000	15300 ± 228.04	2	1.5
	albumin conjugate of Legubicin		200	184.83 ± 10.80	-7.6	5.8
Mouse plasma	Leu-DOX	10	15000	16433.33 ± 588.78	9.6	3.6
	DOX		5000	5305.00 ± 66.56	6.1	1.3
	albumin conjugate of Legubicin	20	200	212.50 ± 6.35	6.3	3
Mouse tumor	Leu-DOX	10	15000	15133.33 ± 445.72	0.9	2.9
	DOX		5000	4986.67 ± 43.67	-0.3	0.9
Mouse Liver	Leu-DOX	10	15000	15216.67 ± 803.53	1.4	5.3
	DOX		5000	5370.00 ± 323.42	7.4	6
a pmol/mL for Leu-DOX/DOX, nmol/mL for albumin conjugate of Legubicin

## Sheet: Table S4
Table S4 Stability of analytes under different storage conditions in mouse biomatrices (n=6)
Biological matrix	Analytes	Nominal concentration a	Short term stability at room temperature (6 h)			Freeze and thaw stability at -80 °C/ room temperature (1 cycle for Leu-DOX and DOX in mouse plasma, 3 cycles for albumin conjugate of Legubicin in mouse plasma and Leu-DOX and DOX in mouse tumor/liver homogenate)			Auto-sampler stability at 2-8 °C (12 h for Leu-DOX and DOX in mouse plasma, 48h for albumin conjugate of Legubicin in mouse plasma and Leu-DOX and DOX in mouse tumor/liver homogenate)			Long term stability at -80 °C (30 days)
			Measured concentration (mean ± SD) a	Bias (%)	RSD (%)	Measured concentration (mean ± SD) a	Bias (%)	RSD (%)	Measured concentration (mean ± SD) a	Bias (%)	RSD (%)	Measured concentration (mean ± SD) a	Bias (%)	RSD (%)
Plasma	Leu-DOX	9	8.71 ± 0.32	-3.2	3.6	8.87 ± 0.24	-1.4	2.6	8.72 ± 0.62	-3.1	7.1	9.08 ± 0.43	0.9	4.8
		2400	2275.00 ± 81.67	-5.3	3.6	2356.67 ± 81.65	-1.8	3.5	2341.67 ± 132.43	-2.4	5.7	2636.67 ± 103.47	9.9	3.9
	DOX	3	2.72 ± 0.17	-9.4	6.3	2.74 ± 0.07	-8.6	2.5	2.76 ± 0.16	-7.9	5.9	2.97 ± 0.23	-1.1	7.6
		800	728.83 ± 15.41	-9.3	2.1	744.33 ± 11.66	-7	1.6	734.00 ± 10.90	-8.2	1.5	838.33 ± 13.81	4.8	1.6
	albumin conjugate of Legubicin	0.2	0.18 ± 0.01	-8.9	4.6	0.19 ± 0.01	-7.1	4.1	0.19 ± 0.01	-4.9	4.3	0.19 ± 0.01	-7.4	5.7
		80	79.85 ± 1.13	0	1.4	80.77 ± 2.82	1	3.5	84.58 ± 3.98	5.7	4.7	83.73 ± 3.81	4.7	4.5
Tumor	Leu-DOX	27	27.58 ± 1.95	2.2	7.1	27.70 ± 1.13	2.6	4.1	26.88 ± 0.94	-0.4	3.5	-	-	-
		7200	7780.00 ± 531.30	7.3	6.9	7738.33 ± 741.04	7.5	9.6	7673.33 ± 472.38	6.6	6.2	-	-	-
	DOX	9	9.51 ± 0.67	5.7	7.1	8.89 ± 0.66	-1.2	7.4	8.54 ± 0.89	-5.1	10.5	-	-	-
		2400	2685.00 ± 53.94	11.3	2	2643.33 ± 67.72	10.1	2.6	2603.33 ± 58.88	8.5	2.3	-	-	-
Liver	Leu-DOX	27	25.72 ± 1.45	-4.8	5.6	27.23 ± 1.55	0.9	5.7	27.97 ± 3.06	3.6	10.9	-	-	-
		7200	7596.67 ± 290.08	5.2	3.8	7695.00 ± 932.15	6.9	12.1	8011.67 ± 834.30	11.3	10.4	-	-	-
	DOX	10	10.08 ± 0.52	0.8	5.2	11.04 ± 0.68	10.4	6.2	11.06 ± 0.81	8.7	8	-	-	-
		2400	2558.33 ± 120.07	7.3	4.7	2573.33 ± 175.58	7.2	6.8	2633.33 ± 165.97	9.7	6.3	-	-	-
a pmol/mL for Leu-DOX/DOX, nmol/mL for albumin conjugate of Legubicin
- : tumor and liver tissue homogenates were not examined for long-term stability

## Sheet: Table S5
Table S5 Results of 90% confidence interval of exposure parameters (AUC) of Legubicin on dose linear regression (Power model) parameters
Exposure parameters	Power model β estimates	SD	CI_90_Lower	CI_90_Upper
Cmax	0.851	0.051	0.762	0.94
AUClast	0.971	0.055	0.874	1.067
AUCINF_obs	0.967	0.055	0.872	1.062
